# Supplementary material for: Human Brain Organoids as Models for Central Nervous System Viral Infection
Source: Viruses. 2022 Mar 18;14(3):634. doi: 10.3390/v14030634 (PMC8948955; doi:10.3390/v14030634)
Supplement: Supplementary file 1 [file viruses-14-00634-s001.zip]

Archive with 1 entries (1 files):
- viruses-1605808-supplementary.pdf
